# Supplementary material for: Development of a Population Pharmacokinetic Gabapentin Model Leveraging Therapeutic Drug Monitoring Concentrations
Source: Pharmaceutics. 2024 Nov 25;16(12):1514. doi: 10.3390/pharmaceutics16121514 (PMC11678411; doi:10.3390/pharmaceutics16121514)
Supplement: Supplementary file 1 [file pharmaceutics-16-01514-s001.zip]

Archive with 1 entries (1 files):
- pharmaceutics-3271482-supplementary.pdf
